# Supplementary material for: Efficacy of non-pharmacological interventions for individuals with amyotrophic lateral sclerosis: systematic review and network meta-analysis of randomized control trials
Source: Sci Rep. 2024 May 18;14:11365. doi: 10.1038/s41598-024-62213-w (PMC11102473; doi:10.1038/s41598-024-62213-w)
Supplement: Supplementary file 1 — Supplementary Information. [file 41598_2024_62213_MOESM1_ESM.csv]

Search number	Query	Sort By	Filters	Search Details	Results	Time
21	((("Amyotrophic Lateral Sclerosis"[Mesh]) OR ((((((Sclerosis, Amyotrophic Lateral[Title/Abstract]) OR (Gehrig* Disease[Title/Abstract])) OR (Charcot Disease[Title/Abstract])) OR (Lou-Gehrig* Disease[Title/Abstract])) OR (ALS Amyotrophic Lateral Sclerosis[Title/Abstract])) OR (Amyotrophic Lateral Sclerosis, Guam Form[Title/Abstract]))) AND (((((("Exercise"[Mesh]) OR (((((((((((((((((((((((((((((((…			("Amyotrophic Lateral Sclerosis"[MeSH Terms] OR ("sclerosis amyotrophic lateral"[Title/Abstract] OR "gehrig disease"[Title/Abstract] OR "charcot disease"[Title/Abstract] OR "lou gehrig disease"[Title/Abstract] OR "als amyotrophic lateral sclerosis"[Title/Abstract] OR ((("Amyotrophic Lateral Sclerosis"[MeSH Terms] OR ("Amyotrophic"[All Fields] AND "Lateral"[All Fields] AND "Sclerosis"[All Fields])…	553	21:55:30
20	(randomized controlled trial[pt] OR controlled clinical trial[pt] OR randomized[tiab] OR placebo[tiab] OR drug therapy[sh] OR randomly[tiab] OR trial[tiab] OR groups[tiab]) NOT (animals[mh] NOT humans[mh])			("randomized controlled trial"[Publication Type] OR "controlled clinical trial"[Publication Type] OR "randomized"[Title/Abstract] OR "placebo"[Title/Abstract] OR "drug therapy"[MeSH Subheading] OR "randomly"[Title/Abstract] OR "trial"[Title/Abstract] OR "groups"[Title/Abstract]) NOT ("animals"[MeSH Terms] NOT "humans"[MeSH Terms])	5,029,703	21:54:53
19	((((("Exercise"[Mesh]) OR ((((((((((((((((((((((((((((((((((((Exercise*[Title/Abstract]) OR (Physical Activity*[Title/Abstract])) OR (Physical Exercise*[Title/Abstract])) OR (Physical training[Title/Abstract])) OR (Activities, Physical[Title/Abstract])) OR (Acute Exercise*[Title/Abstract])) OR (Exercise, Isometric*[Title/Abstract])) OR (Training[Title/Abstract])) OR (Training*, Exercise[Title/Abs…			"Exercise"[MeSH Terms] OR ("exercise*"[Title/Abstract] OR "physical activity*"[Title/Abstract] OR "physical exercise*"[Title/Abstract] OR "physical training"[Title/Abstract] OR "activities physical"[Title/Abstract] OR "acute exercise*"[Title/Abstract] OR "exercise isometric*"[Title/Abstract] OR "Training"[Title/Abstract] OR "training exercise"[Title/Abstract] OR "aerobic exercise*"[Title/Abstract…	3,172,416	21:44:13
18	("Physical Therapy Modalities"[Mesh]) OR ((((((((((((((((((Physical therapy[Title/Abstract]) OR (Prescribed exercise[Title/Abstract])) OR (Rehabilitation[Title/Abstract])) OR (Standard rehabilitation[Title/Abstract])) OR (Hydrotherapy[Title/Abstract])) OR (Cryotherapy[Title/Abstract])) OR (Massage[Title/Abstract])) OR (Stretch[Title/Abstract])) OR (acupuncture[Title/Abstract])) OR (limbs relaxati…			"Physical Therapy Modalities"[MeSH Terms] OR ("physical therapy"[Title/Abstract] OR "prescribed exercise"[Title/Abstract] OR "Rehabilitation"[Title/Abstract] OR "standard rehabilitation"[Title/Abstract] OR "Hydrotherapy"[Title/Abstract] OR "Cryotherapy"[Title/Abstract] OR "Massage"[Title/Abstract] OR "Stretch"[Title/Abstract] OR "acupuncture"[Title/Abstract] OR (("extremities"[MeSH Terms] OR "ext…	1,311,883	21:15:53
17	(((((((((((((((((Physical therapy[Title/Abstract]) OR (Prescribed exercise[Title/Abstract])) OR (Rehabilitation[Title/Abstract])) OR (Standard rehabilitation[Title/Abstract])) OR (Hydrotherapy[Title/Abstract])) OR (Cryotherapy[Title/Abstract])) OR (Massage[Title/Abstract])) OR (Stretch[Title/Abstract])) OR (acupuncture[Title/Abstract])) OR (limbs relaxation[Title/Abstract])) OR (PNF stretch[Title…			"physical therapy"[Title/Abstract] OR "prescribed exercise"[Title/Abstract] OR "Rehabilitation"[Title/Abstract] OR "standard rehabilitation"[Title/Abstract] OR "Hydrotherapy"[Title/Abstract] OR "Cryotherapy"[Title/Abstract] OR "Massage"[Title/Abstract] OR "Stretch"[Title/Abstract] OR "acupuncture"[Title/Abstract] OR (("extremities"[MeSH Terms] OR "extremities"[All Fields] OR "limbs"[All Fields] O…	1,185,056	21:15:28
16	"Physical Therapy Modalities"[Mesh]	Most Recent		"Physical Therapy Modalities"[MeSH Terms]	177,855	21:13:23
15	("Psychotherapy"[Mesh]) OR (((((((((((((((((((((((((Psychotherap*[Title/Abstract]) OR (Psychological therap*[Title/Abstract])) OR (psychoeducational intervention[Title/Abstract])) OR (Problem-solving therapy[Title/Abstract])) OR (Interpersonal psychotherapy[Title/Abstract])) OR (computerized cognitive training[Title/Abstract])) OR (Counselling[Title/Abstract])) OR (social activities[Title/Abstrac…			"Psychotherapy"[MeSH Terms] OR ("psychotherap*"[Title/Abstract] OR "psychological therap*"[Title/Abstract] OR "psychoeducational intervention"[Title/Abstract] OR "problem solving therapy"[Title/Abstract] OR "interpersonal psychotherapy"[Title/Abstract] OR "computerized cognitive training"[Title/Abstract] OR "Counselling"[Title/Abstract] OR "social activities"[Title/Abstract] OR "behavior therapy"…	283,964	21:12:40
14	((((((((((((((((((((((((Psychotherap*[Title/Abstract]) OR (Psychological therap*[Title/Abstract])) OR (psychoeducational intervention[Title/Abstract])) OR (Problem-solving therapy[Title/Abstract])) OR (Interpersonal psychotherapy[Title/Abstract])) OR (computerized cognitive training[Title/Abstract])) OR (Counselling[Title/Abstract])) OR (social activities[Title/Abstract])) OR (Behavior* therapy[T…			"psychotherap*"[Title/Abstract] OR "psychological therap*"[Title/Abstract] OR "psychoeducational intervention"[Title/Abstract] OR "problem solving therapy"[Title/Abstract] OR "interpersonal psychotherapy"[Title/Abstract] OR "computerized cognitive training"[Title/Abstract] OR "Counselling"[Title/Abstract] OR "social activities"[Title/Abstract] OR "behavior therapy"[Title/Abstract] OR "blended psy…	119,601	21:12:16
13	"Psychotherapy"[Mesh]	Most Recent		"Psychotherapy"[MeSH Terms]	217,966	21:09:03
12	("Nutrition Therapy"[Mesh]) OR ((((((((((((((((Therapy, Nutrition[Title/Abstract]) OR (Medical Nutrition Therapy[Title/Abstract])) OR (Nutrition Therapy, Medical[Title/Abstract])) OR (Therapy, Medical Nutrition[Title/Abstract])) OR (Vitamin*[Title/Abstract])) OR (high-density lipoprotein diet[Title/Abstract])) OR (High carbohydrate diet[Title/Abstract])) OR (HDL diet[Title/Abstract])) OR (polyuns…			"Nutrition Therapy"[MeSH Terms] OR ("therapy nutrition"[Title/Abstract] OR "medical nutrition therapy"[Title/Abstract] OR "nutrition therapy medical"[Title/Abstract] OR "therapy medical nutrition"[Title/Abstract] OR "vitamin*"[Title/Abstract] OR (("lipoproteins, hdl"[MeSH Terms] OR ("lipoproteins"[All Fields] AND "HDL"[All Fields]) OR "hdl lipoproteins"[All Fields] OR ("High"[All Fields] AND "den…	788,518	21:07:03
11	(((((((((((((((Therapy, Nutrition[Title/Abstract]) OR (Medical Nutrition Therapy[Title/Abstract])) OR (Nutrition Therapy, Medical[Title/Abstract])) OR (Therapy, Medical Nutrition[Title/Abstract])) OR (Vitamin*[Title/Abstract])) OR (high-density lipoprotein diet[Title/Abstract])) OR (High carbohydrate diet[Title/Abstract])) OR (HDL diet[Title/Abstract])) OR (polyunsaturated fatty acid diet[Title/A…			"therapy nutrition"[Title/Abstract] OR "medical nutrition therapy"[Title/Abstract] OR "nutrition therapy medical"[Title/Abstract] OR "therapy medical nutrition"[Title/Abstract] OR "vitamin*"[Title/Abstract] OR (("lipoproteins, hdl"[MeSH Terms] OR ("lipoproteins"[All Fields] AND "HDL"[All Fields]) OR "hdl lipoproteins"[All Fields] OR ("High"[All Fields] AND "density"[All Fields] AND "lipoprotein"[…	683,759	21:06:44
10	"Nutrition Therapy"[Mesh]	Most Recent		"Nutrition Therapy"[MeSH Terms]	113,469	21:04:53
9	("Breathing Exercises"[Mesh]) OR ((((((((((((((((Exercise, Breathing[Title/Abstract]) OR (Respiratory Muscle Training[Title/Abstract])) OR (Muscle Training, Respiratory[Title/Abstract])) OR (Training, Respiratory Muscle[Title/Abstract])) OR (Yoga breathing[Title/Abstract])) OR (Inspiratory muscle training[Title/Abstract])) OR (Expiratory muscle training[Title/Abstract])) OR (Respiratory exercise[…			"Breathing Exercises"[MeSH Terms] OR ("exercise breathing"[Title/Abstract] OR "respiratory muscle training"[Title/Abstract] OR "muscle training respiratory"[Title/Abstract] OR "training respiratory muscle"[Title/Abstract] OR "yoga breathing"[Title/Abstract] OR "inspiratory muscle training"[Title/Abstract] OR "expiratory muscle training"[Title/Abstract] OR "respiratory exercise"[Title/Abstract] OR…	9,554	21:03:58
8	(((((((((((((((Exercise, Breathing[Title/Abstract]) OR (Respiratory Muscle Training[Title/Abstract])) OR (Muscle Training, Respiratory[Title/Abstract])) OR (Training, Respiratory Muscle[Title/Abstract])) OR (Yoga breathing[Title/Abstract])) OR (Inspiratory muscle training[Title/Abstract])) OR (Expiratory muscle training[Title/Abstract])) OR (Respiratory exercise[Title/Abstract])) OR (Respiratory …			"exercise breathing"[Title/Abstract] OR "respiratory muscle training"[Title/Abstract] OR "muscle training respiratory"[Title/Abstract] OR "training respiratory muscle"[Title/Abstract] OR "yoga breathing"[Title/Abstract] OR "inspiratory muscle training"[Title/Abstract] OR "expiratory muscle training"[Title/Abstract] OR "respiratory exercise"[Title/Abstract] OR "respiratory training"[Title/Abstract…	6,192	21:03:38
7	"Breathing Exercises"[Mesh]	Most Recent		"Breathing Exercises"[MeSH Terms]	4,195	21:00:24
6	("Exercise"[Mesh]) OR ((((((((((((((((((((((((((((((((((((Exercise*[Title/Abstract]) OR (Physical Activity*[Title/Abstract])) OR (Physical Exercise*[Title/Abstract])) OR (Physical training[Title/Abstract])) OR (Activities, Physical[Title/Abstract])) OR (Acute Exercise*[Title/Abstract])) OR (Exercise, Isometric*[Title/Abstract])) OR (Training[Title/Abstract])) OR (Training*, Exercise[Title/Abstrac…			"Exercise"[MeSH Terms] OR ("exercise*"[Title/Abstract] OR "physical activity*"[Title/Abstract] OR "physical exercise*"[Title/Abstract] OR "physical training"[Title/Abstract] OR "activities physical"[Title/Abstract] OR "acute exercise*"[Title/Abstract] OR "exercise isometric*"[Title/Abstract] OR "Training"[Title/Abstract] OR "training exercise"[Title/Abstract] OR "aerobic exercise*"[Title/Abstract…	1,066,214	20:59:28
5	(((((((((((((((((((((((((((((((((((Exercise*[Title/Abstract]) OR (Physical Activity*[Title/Abstract])) OR (Physical Exercise*[Title/Abstract])) OR (Physical training[Title/Abstract])) OR (Activities, Physical[Title/Abstract])) OR (Acute Exercise*[Title/Abstract])) OR (Exercise, Isometric*[Title/Abstract])) OR (Training[Title/Abstract])) OR (Training*, Exercise[Title/Abstract])) OR (Aerobic exerci…			"exercise*"[Title/Abstract] OR "physical activity*"[Title/Abstract] OR "physical exercise*"[Title/Abstract] OR "physical training"[Title/Abstract] OR "activities physical"[Title/Abstract] OR "acute exercise*"[Title/Abstract] OR "exercise isometric*"[Title/Abstract] OR "Training"[Title/Abstract] OR "training exercise"[Title/Abstract] OR "aerobic exercise*"[Title/Abstract] OR "aerobic conditioning"…	1,011,554	20:57:42
4	"Exercise"[Mesh]	Most Recent		"Exercise"[MeSH Terms]	245,314	20:41:03
3	("Amyotrophic Lateral Sclerosis"[Mesh]) OR ((((((Sclerosis, Amyotrophic Lateral[Title/Abstract]) OR (Gehrig* Disease[Title/Abstract])) OR (Charcot Disease[Title/Abstract])) OR (Lou-Gehrig* Disease[Title/Abstract])) OR (ALS Amyotrophic Lateral Sclerosis[Title/Abstract])) OR (Amyotrophic Lateral Sclerosis, Guam Form[Title/Abstract]))			"Amyotrophic Lateral Sclerosis"[MeSH Terms] OR ("sclerosis amyotrophic lateral"[Title/Abstract] OR "gehrig disease"[Title/Abstract] OR "charcot disease"[Title/Abstract] OR "lou gehrig disease"[Title/Abstract] OR "als amyotrophic lateral sclerosis"[Title/Abstract] OR ((("Amyotrophic Lateral Sclerosis"[MeSH Terms] OR ("Amyotrophic"[All Fields] AND "Lateral"[All Fields] AND "Sclerosis"[All Fields]) …	23,543	20:40:00
2	(((((Sclerosis, Amyotrophic Lateral[Title/Abstract]) OR (Gehrig* Disease[Title/Abstract])) OR (Charcot Disease[Title/Abstract])) OR (Lou-Gehrig* Disease[Title/Abstract])) OR (ALS Amyotrophic Lateral Sclerosis[Title/Abstract])) OR (Amyotrophic Lateral Sclerosis, Guam Form[Title/Abstract])			"sclerosis amyotrophic lateral"[Title/Abstract] OR "gehrig disease"[Title/Abstract] OR "charcot disease"[Title/Abstract] OR "lou gehrig disease"[Title/Abstract] OR "als amyotrophic lateral sclerosis"[Title/Abstract] OR ((("amyotrophic lateral sclerosis"[MeSH Terms] OR ("Amyotrophic"[All Fields] AND "Lateral"[All Fields] AND "Sclerosis"[All Fields]) OR "amyotrophic lateral sclerosis"[All Fields]) …	495	20:39:24
1	"Amyotrophic Lateral Sclerosis"[Mesh]	Most Recent		"Amyotrophic Lateral Sclerosis"[MeSH Terms]	23,238	20:30:18
